# Supplementary material for: Dual Effects of Cold Storage and Stored Host Eggs of Spodoptera frugiperda (Smith) (Lepidoptera: Noctuidae) on the Reproductive Capacity of Telenomus remus Nixon (Hymenoptera: Scelionidae)
Source: Insects. 2024 Mar 28;15(4):233. doi: 10.3390/insects15040233 (PMC11049916; doi:10.3390/insects15040233)
Supplement: Supplementary file 1 [file insects-15-00233-s001.zip]

Archive with 1 entries (1 files):
- insects-2925623-supplementary.pdf
